# Supplementary material for: Machine learning to predict microbial community functions: An analysis of dissolved organic carbon from litter decomposition
Source: PLoS One. 2019 Jul 1;14(7):e0215502. doi: 10.1371/journal.pone.0215502 (PMC6602172; doi:10.1371/journal.pone.0215502)
Supplement: S2 Dataset — Partition of OTU table used for training machine learning models to produce Fig 1. (CSV) [file pone.0215502.s002.csv]

	OTU_401	OTU_12	OTU_960	OTU_20	OTU_11	OTU_6	OTU_25	OTU_40	OTU_38	OTU_39	OTU_53	OTU_150	OTU_47	OTU_34	OTU_55	OTU_3052	OTU_72	OTU_57	OTU_89	OTU_202	OTU_93	OTU_160	OTU_78	OTU_96	OTU_117	OTU_99	OTU_121	OTU_158	OTU_187	OTU_85	OTU_157	OTU_133	OTU_2395	OTU_109	OTU_97	OTU_143	OTU_125	OTU_574	OTU_249	OTU_122	OTU_95	OTU_2367	OTU_676	OTU_188	OTU_162	OTU_198	OTU_154	OTU_224	OTU_221
8.C	0	38	1	17	0	27	0	3	2	0	0	0	0	0	2	0	0	15	0	0	0	0	0	0	0	0	0	1	0	0	0	0	0	0	0	0	0	0	0	0	0	0	4	0	0	0	0	0	0
185.A	140	28	0	0	0	3	0	0	1	0	6	2	0	0	11	22	14	0	0	3	0	10	0	0	0	0	0	1	0	0	0	2	0	0	0	0	0	1	0	1	0	0	0	0	1	0	0	1	0
106.A.run8	262	8	109	11	0	67	18	0	22	0	0	2	0	33	16	0	0	2	0	0	0	0	0	0	0	1	0	0	15	0	0	3	0	4	0	0	0	3	0	1	0	0	0	0	0	0	10	0	1
179.B.run7	102	9	0	1	0	2	0	0	0	0	0	2	0	0	0	0	11	0	0	0	0	10	0	0	0	1	0	0	0	0	10	0	0	0	0	0	0	1	0	0	0	0	0	0	0	0	0	0	0
156.A	2	26	6	73	0	0	0	68	7	0	0	0	0	2	0	0	1	0	0	0	0	5	0	1	0	2	0	1	0	1	0	0	0	0	0	0	0	0	0	2	0	0	0	0	0	0	0	1	0
156.B	6	23	3	40	0	2	1	0	0	0	1	0	0	22	0	0	0	0	0	0	0	2	0	0	0	0	0	1	0	1	9	0	1	0	0	0	0	0	0	0	0	0	0	0	0	0	0	0	0
59.C.run8	5	59	4	1	0	0	0	0	37	0	10	0	1	15	17	0	0	0	0	0	0	0	0	0	1	3	2	2	0	1	0	1	0	10	0	0	3	0	0	4	0	7	9	0	0	7	3	0	0
90.A.run6	132	49	4	32	0	68	8	2	20	35	34	16	0	1	5	0	0	1	7	4	0	0	0	0	0	1	0	5	0	2	0	0	2	3	1	0	0	0	0	4	2	2	2	3	0	0	0	1	0
157.A.run7	41	36	1	14	0	5	0	24	12	4	1	1	38	1	3	1	0	0	0	0	0	2	0	11	0	2	2	1	0	0	25	3	1	3	0	3	0	0	14	1	0	13	0	0	1	4	0	1	0
133.A	0	0	0	16	0	0	0	0	7	0	5	0	0	0	0	0	0	0	0	0	0	0	0	0	0	0	0	0	0	0	0	0	0	0	0	0	0	0	0	1	0	0	0	0	0	0	0	0	0
113.C.run6	1	2	2	25	0	3	0	2	0	0	16	1	0	1	0	0	0	0	0	0	0	0	1	0	0	8	0	0	1	0	0	0	1	0	0	0	0	0	0	0	0	0	0	0	0	0	0	0	0
204.C.run7	7	2	0	4	0	0	1	0	1	0	0	0	0	0	0	0	0	0	0	0	0	0	0	0	0	5	0	2	0	1	0	0	0	0	0	0	0	0	0	0	0	0	0	0	0	0	0	0	0
31.B.run8	105	0	28	1	25	1	0	10	5	0	9	0	0	0	12	1	0	0	0	0	0	0	0	0	0	5	0	1	0	0	0	0	1	0	0	0	0	0	0	1	0	0	0	0	0	0	11	0	0
121.B.run6	1	0	28	19	1	2	151	0	7	0	2	2	0	1	0	6	0	3	0	0	0	1	0	0	0	0	0	1	0	0	0	0	0	0	0	0	0	0	0	0	0	0	0	1	0	0	0	0	0
181.C.run7	3	0	0	0	0	0	0	0	0	0	0	36	0	0	0	0	0	0	0	0	0	0	0	0	0	0	0	0	0	0	0	0	0	0	0	0	0	0	0	0	0	0	0	0	0	0	0	0	0
169.A	0	1	0	0	1	24	0	0	0	0	3	3	0	1	0	0	0	1	0	0	0	0	0	0	0	0	0	1	0	0	0	0	0	0	0	0	0	0	0	0	0	0	0	2	0	0	0	0	0
179.A.run7	93	0	0	9	0	3	0	1	0	0	2	2	0	0	0	0	8	0	0	0	0	9	0	0	0	0	0	0	0	0	0	0	0	0	0	0	0	0	0	1	0	0	0	0	0	0	0	0	0
97.C.run8	38	6	3	1	1	1	1	2	2	0	6	0	0	1	1	0	1	1	0	0	0	0	0	0	0	3	0	7	0	0	0	0	0	0	0	0	0	2	1	0	1	0	0	0	1	0	45	0	1
199.B	44	38	7	12	0	3	0	9	1	2	3	3	0	0	0	11	73	10	3	0	0	0	0	0	0	1	0	4	0	0	0	0	1	1	0	5	0	0	0	0	0	0	0	0	0	1	0	0	0
156.C	7	31	2	6	0	0	5	0	1	0	0	0	0	13	1	0	0	0	0	0	0	6	0	0	0	0	0	0	0	0	2	0	1	0	0	0	0	0	0	2	0	0	0	0	0	0	0	0	0
170.A.run7	12	25	0	41	8	0	0	5	4	0	2	3	0	5	0	0	0	2	2	0	0	2	0	0	0	7	0	2	1	2	0	0	0	0	0	0	0	0	2	7	5	0	0	1	0	2	0	0	3
120.C.run8	1	22	0	12	0	4	5	0	5	1	7	3	0	12	1	0	0	2	1	0	0	14	0	5	0	1	0	10	0	0	0	0	2	0	0	0	0	0	0	4	0	0	0	0	0	2	0	2	0
82.C.run8	2	8	0	5	6	0	0	36	1	14	7	1	0	0	1	0	0	0	0	0	0	0	0	7	0	3	0	0	0	1	9	0	0	2	0	0	0	0	0	4	0	0	0	0	0	1	0	0	0
110.B.run8	10	23	5	16	36	6	0	6	17	4	9	4	0	4	3	0	1	0	2	2	0	0	0	1	0	1	2	6	0	0	0	1	0	1	1	0	0	0	0	1	0	1	2	0	3	3	0	0	1
136.C	0	0	3	1	2	2	0	0	0	0	3	1	0	0	0	0	0	0	0	0	0	0	0	0	0	0	0	0	0	0	0	0	1	0	0	0	0	0	0	1	0	0	0	0	0	0	0	0	0
99.A.run6	1	0	2	0	0	0	0	0	0	0	0	0	0	0	0	0	0	0	0	0	0	2	0	0	0	0	0	0	0	0	0	0	2	0	0	0	0	0	0	0	0	0	0	0	0	0	0	0	0
155.A	0	23	9	25	0	0	9	0	2	0	3	0	0	12	1	0	0	1	0	0	0	0	0	0	0	2	0	1	0	0	0	0	2	1	0	0	0	0	0	0	2	0	0	0	0	0	3	0	0
194.C	1	8	0	14	59	8	1	32	21	8	1	19	0	17	8	3	3	0	2	0	0	5	0	0	0	1	0	2	64	4	6	0	1	0	0	1	0	0	0	0	1	0	0	3	0	6	0	3	2
111.B.run8	2	28	6	17	1	0	0	14	8	4	19	2	0	0	6	0	0	0	3	0	0	0	0	0	0	6	0	0	0	0	0	0	5	0	0	0	0	2	0	1	0	8	7	1	0	0	0	6	2
130.C	0	2	0	0	0	0	0	0	1	0	0	1	0	0	0	0	0	0	0	0	0	0	0	0	0	1	0	0	0	1	0	0	5	0	0	0	0	1	0	0	1	0	0	0	0	0	0	0	1
130.B	1	0	0	0	0	0	0	5	2	0	0	0	0	3	0	0	4	0	0	0	0	0	0	0	0	1	0	0	0	2	0	0	0	0	0	0	0	0	0	0	0	0	0	0	0	0	0	0	0
180.C.run7	251	46	0	25	0	0	0	0	0	0	5	4	0	0	0	1	0	0	0	0	0	1	0	3	0	0	0	0	0	0	0	0	0	0	0	0	0	0	0	0	0	0	0	0	0	0	0	0	0
202.B	43	5	2	9	0	36	6	0	15	0	16	4	1	1	18	4	0	0	7	0	0	0	0	13	3	2	0	0	0	0	0	0	2	1	1	0	0	1	0	3	0	1	0	1	0	2	0	0	0
177.A	434	3	0	0	1	2	0	0	0	0	0	1	0	0	0	0	0	0	0	0	0	0	0	0	0	0	0	0	0	0	0	0	0	0	0	0	0	1	0	0	0	0	0	0	0	0	0	0	0
117.B.run8	0	0	0	4	0	2	0	0	0	0	0	0	0	0	0	0	0	0	0	7	0	24	0	0	0	0	0	0	0	0	0	0	0	0	0	0	0	0	0	2	0	0	0	0	0	0	0	0	0
155.B	0	111	19	38	0	0	3	1	17	0	1	2	0	22	0	0	0	0	0	0	0	0	0	0	2	1	0	0	0	0	0	2	0	0	0	0	0	0	0	0	0	0	0	0	0	0	4	1	1
139.B.run7	29	22	9	2	0	7	0	12	2	6	0	0	0	15	6	0	0	0	2	1	0	3	7	2	2	0	1	0	0	1	38	0	0	13	0	0	0	0	0	0	2	0	2	0	0	0	0	0	0
218.A	39	38	17	12	0	1	7	77	0	0	1	0	0	3	0	6	0	13	0	24	0	0	0	0	18	1	0	0	0	0	0	0	0	1	0	10	0	0	0	0	0	0	0	0	0	0	0	0	0
166.B.run7	11	14	32	18	2	5	0	1	1	0	0	3	0	0	0	0	0	1	0	0	0	0	0	0	24	0	0	0	0	0	0	1	0	0	0	2	0	0	0	0	0	1	0	0	0	0	0	0	0
199.C	143	42	34	13	0	4	0	18	2	0	5	5	0	0	5	40	2	22	0	0	0	0	0	0	0	3	0	0	0	0	0	2	0	0	0	4	0	4	0	2	0	1	0	0	0	0	0	0	0
29.C.run8	0	2	0	4	0	0	0	0	7	0	0	1	0	0	2	0	0	0	12	0	0	0	0	0	2	0	0	1	0	0	0	0	0	0	0	0	0	1	0	0	0	0	0	0	0	1	0	0	0
26.C.run8	12	72	15	15	0	1	8	15	19	0	17	12	1	1	11	0	104	1	9	0	1	0	0	0	0	1	1	2	0	1	0	1	0	0	0	6	0	5	0	3	0	0	1	0	1	3	0	2	0
200.C	296	72	34	4	0	3	15	44	2	1	4	0	0	1	8	3	0	21	1	16	2	1	0	0	0	2	0	3	0	0	0	4	0	0	2	6	0	0	1	1	4	1	3	0	0	0	0	0	1
218.B	27	50	20	15	7	1	39	42	2	0	2	1	0	4	0	1	0	9	0	15	0	0	0	0	14	0	0	0	0	0	0	3	0	0	0	13	0	0	1	2	0	0	0	1	0	0	1	1	0
204.A.run7	3	67	0	6	1	0	0	0	1	0	1	0	0	0	0	0	0	0	0	0	0	0	0	0	0	0	0	1	0	1	0	0	0	0	0	0	0	0	0	0	0	0	0	0	0	0	0	0	1
177.B	489	1	0	2	0	10	0	15	0	0	0	6	0	0	0	0	0	6	2	0	0	1	0	0	0	0	0	0	0	0	0	0	0	0	0	0	0	0	0	0	0	0	0	0	0	0	0	0	0
100.B.run8	0	0	0	0	0	1	0	0	0	0	0	0	0	0	1	0	0	0	0	0	0	0	0	0	0	0	0	0	0	0	0	0	0	0	0	0	0	0	0	0	0	0	0	0	0	0	0	0	0
99.C.run8	0	0	0	0	0	2	0	0	5	0	0	0	0	0	0	0	0	0	0	0	46	0	0	1	0	2	0	1	0	1	0	0	0	0	0	0	0	0	0	2	0	0	0	0	0	0	0	0	2
92.B.run6	2	15	17	13	0	17	1	2	2	39	16	43	0	22	11	0	12	18	21	1	0	3	12	6	1	3	0	0	1	6	0	2	0	3	2	0	0	0	2	3	0	20	0	2	13	1	0	1	1
115.C.run6	2	14	0	10	61	1	20	26	3	0	6	0	0	0	0	0	0	0	0	0	0	0	0	0	0	0	0	0	0	0	0	0	0	0	0	0	0	0	0	0	0	0	0	0	0	0	0	0	0
89.B.run6	184	18	2	10	0	40	1	0	30	0	0	97	0	1	13	2	0	6	1	10	8	1	0	1	6	3	0	2	12	0	0	0	0	0	0	0	4	2	0	1	0	0	0	3	0	0	0	0	0
179.C.run7	48	0	0	17	0	2	0	11	0	0	0	1	0	0	0	0	50	0	0	0	0	13	0	0	0	0	0	1	0	0	0	0	0	0	0	0	0	1	0	0	0	0	0	0	0	0	0	0	0
178.C.run7	290	0	0	0	0	3	0	0	1	0	1	0	0	0	0	0	0	0	0	0	0	0	0	0	0	0	0	1	0	0	0	0	0	0	0	0	0	0	0	0	0	0	0	1	0	0	0	1	0
216.A	556	1	25	0	0	0	0	10	5	0	0	0	0	0	1	0	0	0	0	0	0	0	0	0	0	0	0	0	0	0	0	0	0	0	0	0	0	0	0	1	0	1	0	0	0	0	6	0	0
131.C.run7	0	7	0	3	40	6	0	35	0	0	0	13	0	13	4	0	0	0	0	1	0	0	0	0	0	1	0	5	0	2	0	0	3	0	0	0	0	1	0	1	6	0	1	2	0	0	0	6	0
85.A.run8	0	46	1	5	89	2	0	0	1	50	16	1	26	2	8	0	0	0	0	0	3	0	0	0	0	2	39	1	0	0	8	0	2	16	0	0	1	0	0	3	0	3	5	0	0	2	5	0	0
169.C	2	0	0	0	0	0	0	0	0	0	0	5	0	0	0	0	0	2	0	0	0	1	0	1	0	0	0	3	0	0	0	0	0	0	0	0	0	1	0	0	0	0	0	0	0	0	0	0	0
28.B.run8	6	11	13	3	69	1	0	4	1	0	1	0	1	0	1	0	0	0	1	0	0	2	0	0	0	3	2	2	0	0	20	0	0	2	0	0	0	0	4	1	13	0	0	0	0	1	0	1	0
133.C	0	0	0	1	12	0	0	0	5	0	1	0	0	0	4	0	0	0	0	0	0	0	0	0	0	0	0	3	0	0	0	0	0	0	0	0	0	2	0	0	0	0	0	0	0	0	0	0	0
185.C	220	31	0	11	5	1	0	1	0	0	4	2	0	1	4	22	5	0	0	8	0	5	0	0	2	0	0	0	0	0	0	1	0	0	0	0	0	1	0	0	0	0	0	2	0	0	0	2	3
157.B.run7	24	85	4	9	0	9	5	32	6	6	13	6	2	6	8	3	0	2	6	1	0	1	1	5	1	8	0	6	1	0	6	2	0	12	0	1	0	0	13	3	0	8	0	0	3	3	0	0	0
216.C	271	0	0	2	0	0	0	0	20	0	3	0	0	0	0	0	0	0	0	0	0	0	0	0	0	0	0	1	0	0	0	0	2	0	0	0	0	0	0	0	0	1	0	0	0	0	0	0	0
121.C.run8	13	1	23	17	0	2	162	0	9	0	3	1	0	0	2	4	0	4	0	0	0	0	0	0	0	2	0	0	0	0	0	0	0	0	0	3	0	0	0	0	0	0	0	0	0	0	0	0	1
161.A	9	50	4	8	0	1	13	6	10	0	17	4	0	0	1	6	1	0	7	0	0	0	0	0	4	1	0	0	0	0	0	1	0	1	0	3	0	0	0	0	0	0	4	2	0	0	0	0	1
77.C.run8	2	59	2	7	32	2	48	0	3	75	31	1	2	12	1	0	0	0	0	0	0	0	0	2	0	4	0	2	0	24	19	0	0	2	0	0	0	0	0	2	0	1	0	0	3	4	0	1	0
200.A	276	43	22	24	0	5	0	0	1	2	4	5	0	0	11	1	0	10	1	10	0	0	0	0	0	1	0	7	0	0	0	4	0	0	4	4	0	0	9	0	0	0	0	0	0	0	0	1	0
141.C	0	10	0	1	4	0	0	2	29	0	0	0	0	0	6	0	0	4	5	0	0	0	0	0	0	0	0	0	0	0	0	2	0	0	0	0	0	1	0	1	0	0	1	0	0	0	0	0	0
215.A.run7	1	0	0	1	0	1	0	0	0	0	0	0	0	0	0	0	0	0	0	1	0	0	0	0	0	0	0	0	0	0	0	0	0	0	0	0	0	0	0	0	1	0	0	1	0	0	0	0	0
162.B.run7	23	29	19	6	37	46	68	0	0	0	1	10	0	0	1	2	0	0	5	12	11	1	1	0	7	0	0	0	1	0	0	0	0	1	0	6	0	0	2	0	0	7	2	1	0	0	0	0	0
183.A.run7	62	39	0	1	0	0	0	43	3	0	9	5	0	0	8	0	0	1	0	0	0	0	0	0	0	3	0	2	0	0	3	0	1	1	0	0	0	5	0	3	0	0	0	0	0	0	0	2	0
12.A	0	0	0	45	0	1	0	0	21	0	0	0	0	0	1	0	0	0	1	0	0	0	0	0	3	0	0	4	0	0	0	0	2	0	0	0	0	0	0	0	0	0	0	0	0	0	0	0	0
106.B.run6	88	9	253	10	2	34	20	0	10	0	4	4	1	0	3	0	0	0	0	0	0	3	0	0	0	0	0	0	0	0	0	1	0	1	0	0	0	0	0	0	0	2	0	1	0	0	32	0	3
82.A.run6	3	4	0	1	1	0	0	0	0	0	7	0	0	0	1	0	0	0	0	0	0	0	0	11	0	5	0	0	0	3	0	0	0	0	0	0	0	0	0	4	0	1	0	0	0	1	0	0	1
152.A.run7	11	14	6	15	1	3	14	3	5	0	1	1	1	0	3	3	0	0	2	3	17	0	0	12	0	1	0	1	0	0	0	7	4	1	2	0	0	0	1	1	1	1	0	0	0	0	0	0	0
25.C.run8	1	8	1	32	0	0	7	0	10	0	1	1	0	33	4	0	2	0	3	0	5	1	0	0	0	2	0	8	0	0	0	0	4	6	0	0	0	0	0	0	0	0	4	0	0	0	0	3	0
155.C	2	46	6	108	0	0	5	0	5	0	2	1	0	2	2	0	16	0	0	0	4	0	0	0	2	1	0	2	0	0	0	2	0	0	0	0	0	2	0	2	1	0	0	0	0	1	5	0	0
183.B.run7	164	65	0	4	0	1	1	1	2	0	9	8	0	1	2	0	0	0	3	0	0	0	0	0	0	2	0	0	0	0	2	1	0	0	0	0	0	4	0	0	0	0	0	3	0	0	0	0	2
120.A.run6	4	11	1	4	1	10	0	0	8	0	6	0	0	18	12	0	0	0	4	1	0	2	0	182	1	1	0	4	0	27	0	0	0	23	0	0	0	0	20	6	4	2	0	0	0	19	0	10	0
103.B.run8	8	2	18	0	0	0	0	0	10	0	4	0	0	0	0	0	0	0	1	0	0	0	0	0	0	0	0	0	0	0	0	0	2	0	0	0	0	0	0	1	0	0	0	4	0	0	0	0	1
117.A.run8	1	0	0	2	1	0	1	4	0	0	0	0	0	0	0	0	0	0	0	4	0	8	0	0	0	2	0	0	0	0	0	0	1	0	0	0	0	0	0	4	0	0	0	0	0	0	0	0	0
218.C	14	33	20	13	8	0	26	14	6	0	2	0	0	2	0	3	0	13	0	41	0	0	0	0	0	0	0	1	0	0	0	5	0	0	0	27	0	1	0	0	0	0	0	0	0	0	0	1	0
22.C.run8	0	3	0	0	0	0	0	0	0	0	15	0	0	1	2	0	0	1	0	0	0	0	0	15	0	3	0	2	0	0	0	0	0	0	0	0	0	0	0	3	0	0	0	0	0	0	0	0	0
152.C.run7	8	42	26	15	0	28	25	1	6	0	2	6	0	0	7	1	0	0	1	0	0	0	0	7	0	1	0	0	0	0	0	2	0	0	0	0	0	0	1	0	1	0	0	1	0	0	4	0	0
174.B	3	18	0	0	0	0	0	7	2	0	9	20	0	2	0	2	0	0	0	0	1	9	0	0	0	0	0	0	0	0	0	0	0	2	4	0	0	0	0	0	0	0	0	0	0	0	0	0	0
96.A.run6	137	0	0	1	4	0	0	0	0	0	0	1	0	0	1	0	0	0	0	0	0	0	0	0	0	0	0	2	0	0	0	0	0	0	0	0	0	1	0	0	0	0	0	0	0	0	0	0	0
139.C.run7	28	22	8	1	0	8	0	20	3	12	0	1	0	21	2	0	0	0	0	8	0	1	22	8	0	1	1	3	0	1	14	0	1	3	0	1	0	0	0	4	2	0	0	2	0	0	0	9	0
90.B.run8	280	32	3	24	22	24	13	0	7	8	12	2	0	1	7	0	6	1	0	0	0	2	0	0	0	4	3	3	0	24	0	2	3	1	1	1	1	0	1	1	6	2	2	0	3	3	1	0	1
203.C	19	16	0	64	75	10	1	129	1	5	0	2	0	23	5	0	0	0	0	1	0	6	0	0	0	1	0	1	0	3	0	1	0	0	0	0	0	2	0	0	8	0	0	1	0	0	0	0	0
202.C	75	20	2	35	8	17	65	76	5	0	5	1	0	0	7	7	1	0	3	1	0	0	0	14	0	5	0	1	0	0	0	0	0	3	0	0	3	0	0	0	0	0	1	0	2	1	0	1	0
122.B.run8	0	8	0	3	0	0	1	67	9	0	9	19	0	0	12	3	0	2	0	0	0	2	0	0	0	0	0	0	0	0	0	0	0	8	0	0	0	0	0	2	0	0	0	1	0	0	0	0	2
79.C.run8	1	27	6	37	107	7	0	6	7	0	13	0	0	11	4	0	1	0	0	0	9	0	0	2	2	3	0	5	0	3	2	0	1	2	0	0	1	0	0	5	3	1	0	0	3	0	0	3	0
203.A	25	19	0	103	63	6	0	39	1	6	0	1	0	6	0	0	17	0	0	0	0	12	0	1	0	5	0	1	0	9	0	1	1	4	0	0	1	2	0	0	2	0	0	3	0	1	0	0	0
134.C.run7	0	1	0	6	1	0	0	3	1	0	0	0	0	0	6	0	0	0	0	0	0	0	0	0	0	0	0	1	0	0	0	0	0	0	0	0	0	4	0	1	1	0	0	0	0	0	0	0	1
204.B.run7	4	19	0	0	1	1	0	0	1	0	0	0	0	10	0	0	0	0	0	0	0	0	0	0	0	0	0	2	0	0	0	0	0	0	0	0	0	0	0	0	0	0	0	1	0	0	0	0	0
104.C.run8	0	0	0	0	2	5	0	0	3	0	1	0	0	0	0	0	0	0	0	0	59	0	0	1	0	1	0	1	0	1	0	0	0	0	0	0	0	1	0	0	0	0	0	0	0	1	0	0	0
51.B.run6	73	55	8	8	30	5	16	3	9	1	4	6	0	7	4	0	4	0	4	1	1	0	19	10	5	4	0	3	2	0	1	1	1	6	0	1	2	0	0	10	2	9	0	1	1	0	1	1	0
181.A.run7	9	0	0	1	2	0	0	0	0	0	0	17	0	0	0	0	0	0	0	0	0	0	0	0	0	0	0	0	0	0	0	0	0	0	0	0	0	1	0	0	0	0	0	0	0	0	0	0	0
133.B	0	1	0	4	8	0	0	0	6	0	7	0	0	0	0	0	0	0	0	0	0	0	0	0	0	2	0	1	0	0	0	0	0	0	0	0	0	0	0	0	0	0	0	0	0	0	0	0	0
46.C.run8	14	14	0	1	40	0	0	0	1	0	3	0	0	1	0	0	4	0	0	0	10	0	0	0	0	0	0	2	19	0	0	2	0	4	0	0	0	0	0	1	1	0	0	0	0	0	0	0	0
138.B.run7	76	32	4	19	29	33	1	33	1	0	2	3	0	0	5	0	0	0	7	1	1	5	17	5	0	0	0	0	0	2	0	2	0	3	0	2	0	0	9	1	2	5	3	0	1	0	0	0	0
18.C	0	0	0	0	0	0	1	0	34	0	0	0	0	0	0	0	0	1	0	0	0	0	0	0	0	0	0	1	0	0	0	0	0	0	0	0	0	0	0	0	0	0	0	0	0	0	0	0	0
134.B.run7	2	12	3	4	0	0	0	9	2	0	3	7	0	0	1	0	0	0	0	0	0	0	0	0	0	0	0	3	0	0	0	0	4	0	0	0	0	1	0	1	1	0	0	0	0	0	0	0	0
111.A.run8	1	13	7	2	0	1	4	0	11	0	5	0	0	0	7	0	0	0	2	0	0	0	0	0	13	7	0	0	0	0	0	0	0	0	0	0	0	7	0	4	0	6	1	0	0	0	1	0	0
178.A.run7	199	0	0	2	0	0	0	0	1	0	15	0	0	0	1	0	0	0	0	1	0	0	0	0	0	2	0	0	0	0	0	0	5	0	0	0	0	2	0	0	0	0	0	1	0	0	0	0	0
174.A	3	6	0	0	0	3	0	4	0	0	4	46	0	0	0	1	0	1	0	0	1	11	0	0	0	0	0	0	0	0	0	0	0	0	3	0	0	0	0	0	0	0	0	0	0	0	0	0	0
52.C.run8	23	48	29	3	1	4	3	0	1	12	0	1	0	7	7	0	10	0	1	0	1	1	31	0	3	2	0	7	0	2	0	2	1	0	0	0	10	9	0	0	0	1	3	0	19	1	1	0	0
198.C.run7	0	0	0	0	4	1	0	0	0	0	0	0	0	0	0	0	0	0	8	0	0	0	0	0	0	0	0	1	0	0	0	0	0	0	0	0	0	0	0	0	0	0	0	0	0	0	0	0	0
72.B.run8	6	24	0	1	0	0	0	0	1	9	7	2	0	4	4	0	0	5	7	0	0	0	0	0	0	5	0	7	0	7	0	0	0	0	0	0	1	0	0	0	0	0	0	2	0	3	0	1	0
174.C	0	10	0	0	0	2	0	11	0	0	1	11	0	7	0	4	0	0	0	0	1	3	0	0	0	1	0	1	0	0	0	0	0	0	2	0	0	0	0	0	0	0	0	0	0	0	0	0	0
118.B.run8	0	0	0	17	0	0	0	0	2	0	1	8	0	0	0	0	0	0	0	0	0	0	0	0	0	2	0	2	0	0	0	0	0	0	0	0	0	0	0	1	0	0	0	0	0	0	0	0	0
101.C.run6	0	0	0	3	0	0	0	5	0	0	0	1	0	0	0	0	0	0	0	0	0	0	0	0	0	0	0	2	0	0	0	0	1	0	0	0	0	0	0	1	0	0	0	0	0	0	0	0	0
208.A	1	40	2	18	0	1	84	18	0	0	3	14	0	14	5	3	15	7	0	0	0	1	0	0	0	2	0	0	0	0	0	0	4	3	0	1	0	4	0	1	0	0	0	1	0	0	0	0	0
25.A.run6	0	1	1	6	11	0	18	1	3	0	4	0	0	24	5	0	4	0	4	0	11	0	0	0	2	1	0	1	10	0	0	2	4	3	0	0	0	3	0	2	0	0	0	0	0	0	0	0	0
56.B.run6	4	22	4	2	23	9	4	0	5	1	20	22	8	24	4	0	0	0	19	0	4	5	1	1	8	7	20	3	3	1	0	0	3	0	0	1	2	0	0	2	3	0	2	3	0	1	5	0	0
72.C.run8	6	127	0	6	0	0	0	0	2	13	1	0	0	4	2	0	0	0	1	0	0	0	0	1	0	6	0	3	0	0	0	0	0	48	0	0	1	0	0	0	0	0	0	0	1	0	4	3	0
161.C	46	47	17	33	0	2	2	4	8	0	15	10	0	6	5	3	1	1	20	0	0	0	0	0	10	1	0	0	0	0	0	0	0	0	0	9	0	0	0	2	0	3	0	4	1	0	0	0	0
99.B.run8	0	0	0	0	0	0	0	2	1	0	1	0	0	0	1	0	0	0	0	0	0	19	0	0	0	0	0	1	0	3	0	3	4	0	0	0	0	1	0	0	2	0	0	0	0	0	0	0	0
78.C.run8	3	18	1	21	89	33	0	7	2	2	19	3	0	4	7	0	1	0	7	1	0	1	0	1	1	6	1	11	0	5	18	1	1	2	0	0	2	2	23	3	6	0	0	0	1	0	0	0	0
35.B.run6	34	19	0	4	11	0	0	0	19	0	10	2	0	0	11	0	0	0	0	0	8	0	0	0	0	4	0	1	0	0	10	0	0	3	0	0	0	1	0	1	0	0	11	0	0	0	5	0	1
25.B.run8	4	7	0	7	20	0	4	1	4	0	2	0	0	3	1	0	0	0	0	0	0	4	0	0	0	6	0	2	13	0	0	0	2	1	0	0	0	0	0	1	0	0	6	0	0	1	1	0	0
110.A.run6	8	24	5	11	37	7	1	11	13	4	8	6	0	3	10	1	1	1	4	0	1	0	15	2	0	0	0	3	0	0	10	0	0	0	1	0	1	2	1	0	7	0	2	0	1	1	2	2	2
137.A.run7	98	8	2	10	27	16	0	7	0	0	2	1	0	2	7	0	1	1	8	3	1	6	8	10	0	4	0	2	0	1	0	1	1	2	0	7	4	1	0	0	3	2	2	1	0	0	0	5	0
89.C.run8	122	20	4	11	0	39	2	0	23	2	14	15	0	1	11	5	23	4	1	7	43	0	0	2	11	2	0	5	16	0	0	1	0	0	0	0	1	0	0	3	0	0	0	1	0	1	0	2	0
48.B.run6	129	11	20	8	36	6	0	0	6	2	0	8	0	23	11	1	10	0	1	0	2	1	0	1	1	2	0	9	0	5	0	1	2	0	0	0	28	5	0	0	11	0	3	1	3	0	1	0	0
80.A.run6	2	14	11	12	2	3	0	1	12	5	17	0	0	20	4	0	0	16	0	0	0	0	0	18	0	2	0	1	0	0	50	0	0	3	0	0	0	1	0	8	0	0	0	0	0	3	0	3	0
101.B.run8	0	0	0	0	0	0	0	0	1	0	0	0	0	0	0	0	0	0	0	6	0	0	0	0	0	0	0	0	0	11	0	0	4	0	0	0	0	0	0	0	0	0	0	0	0	0	0	0	0
105.A.run8	5	0	0	2	1	0	37	0	3	0	0	1	0	0	0	0	0	0	0	0	0	0	0	0	0	0	0	10	0	0	0	0	0	0	0	0	0	0	0	0	0	0	0	0	0	0	0	0	1
142.A.run7	1	30	0	8	13	1	65	5	24	0	14	7	0	7	0	0	0	0	0	1	0	23	28	0	0	2	0	2	0	0	0	0	5	0	0	0	0	0	0	6	1	0	0	1	0	0	0	7	0
98.A.run6	3	2	0	0	0	0	0	2	17	0	1	1	0	0	0	0	0	0	0	0	0	0	0	0	0	0	0	0	0	0	0	0	0	0	0	0	0	0	0	0	0	0	0	0	0	0	0	0	0
6.A	0	0	0	0	0	0	0	0	0	0	0	0	0	0	0	0	0	0	0	0	0	0	0	0	0	2	0	0	0	0	0	0	0	0	0	0	0	0	0	0	0	0	0	0	0	0	0	0	0
151.B.run7	218	49	12	11	0	19	10	0	7	7	0	4	0	2	4	0	0	0	0	0	3	0	0	1	0	0	1	0	2	2	0	0	0	5	0	0	0	0	0	1	0	1	0	0	0	0	0	0	0
56.A.run8	7	22	24	19	9	0	7	2	2	0	6	1	0	4	4	0	20	0	5	1	5	2	2	3	2	2	0	0	23	0	0	6	0	3	0	0	27	1	0	2	6	0	0	1	0	2	0	0	0
159.A.run7	52	14	1	0	7	9	0	0	19	1	60	1	0	1	6	1	0	0	20	10	0	0	0	0	0	4	0	5	14	0	1	6	0	2	0	0	0	2	0	1	9	1	0	0	0	0	0	0	0
181.B.run7	6	0	0	2	2	1	0	0	0	0	0	9	0	0	0	0	0	0	0	0	0	0	0	0	0	0	0	0	0	0	0	0	0	0	0	0	0	0	0	0	0	0	0	0	0	0	0	0	0
138.A.run7	47	21	13	11	125	37	4	10	2	0	5	0	0	5	5	0	0	0	5	0	2	5	28	31	0	2	0	1	0	0	0	2	0	4	0	3	0	1	1	1	1	3	1	0	0	0	0	2	0
134.A.run7	1	3	0	5	4	0	1	6	0	0	2	0	0	0	0	0	0	0	0	0	0	0	0	0	0	0	0	0	0	0	0	0	4	0	0	0	0	4	0	3	0	0	0	0	0	0	0	0	1
12.C	0	0	0	70	0	0	0	0	23	0	1	0	0	0	2	0	0	0	4	1	0	0	0	0	10	0	0	1	0	0	0	0	1	5	0	0	0	0	0	0	0	0	0	0	0	0	0	0	0
29.A.run6	4	2	19	11	1	16	16	0	15	0	5	1	0	0	4	0	0	0	2	0	0	0	0	0	0	1	0	0	0	0	0	0	1	4	0	0	0	0	0	1	0	0	12	0	0	0	0	0	1
210.C	158	15	68	39	0	62	73	0	1	0	6	6	0	7	3	0	3	27	3	1	6	0	0	1	5	1	0	1	0	0	0	1	0	4	0	2	0	0	0	0	0	0	1	0	0	0	1	0	1
70.B.run6	23	31	0	1	0	19	0	1	1	3	3	8	0	3	7	0	7	0	0	0	0	0	0	1	0	6	0	1	0	2	1	0	1	3	0	4	10	0	0	1	1	0	3	2	0	1	0	1	0
103.C.run8	3	0	12	1	0	0	0	0	3	0	0	0	0	0	0	0	0	0	0	0	0	0	0	0	0	0	0	0	0	0	0	0	0	0	0	0	0	0	0	0	0	0	0	0	0	0	0	0	1
141.B	0	0	0	1	35	0	0	0	3	0	0	0	0	0	0	0	0	0	0	0	0	0	18	0	0	0	0	0	0	0	0	5	0	0	0	6	0	0	0	0	0	0	0	0	0	0	0	0	2
105.B.run6	5	0	0	4	0	1	75	2	4	0	0	0	0	0	0	0	0	0	0	0	0	0	0	0	0	1	0	3	0	0	0	0	0	0	0	0	0	0	0	0	0	0	0	0	0	0	0	0	0
19.B.run6	49	9	0	4	0	0	0	1	2	0	11	16	0	0	0	0	0	0	2	3	7	13	0	0	0	0	0	0	0	0	7	0	1	0	0	0	0	0	0	0	0	0	0	0	0	0	5	0	1
131.A.run7	186	13	0	4	3	0	0	11	1	0	0	11	0	0	4	0	0	0	0	1	0	0	0	0	0	2	0	1	0	1	0	0	5	0	0	0	0	0	1	7	1	0	0	1	0	0	0	7	0
185.B	57	29	0	1	1	1	0	1	2	0	6	1	0	0	1	15	2	1	0	5	0	4	0	0	0	2	0	0	0	0	0	0	0	1	0	0	0	1	0	1	0	0	0	0	0	0	0	0	1
130.A	0	1	0	1	4	0	0	7	0	0	0	2	0	0	0	0	0	0	0	1	0	0	0	0	0	3	0	0	0	2	0	0	0	0	0	0	0	0	0	0	0	1	0	0	0	0	0	0	0
160.B	96	28	92	14	0	4	16	1	7	0	0	0	0	0	1	0	0	3	1	0	0	0	0	0	0	1	0	0	0	0	0	0	0	0	0	0	0	0	0	0	0	1	0	0	0	0	0	0	0
166.C.run7	0	94	38	19	0	3	0	2	1	0	0	5	0	0	1	0	14	12	0	0	0	0	0	0	0	2	0	0	0	0	0	0	0	0	0	0	0	1	0	0	0	0	0	2	0	0	0	0	4
22.B.run8	0	0	0	0	1	0	0	0	0	0	12	0	0	17	0	0	0	0	0	0	0	9	0	4	0	2	0	2	0	0	0	0	0	0	0	0	0	0	0	6	0	0	0	0	0	0	0	0	0
210.B	347	26	16	25	0	54	7	0	1	0	16	12	0	4	6	3	7	3	1	0	0	1	0	2	3	2	0	1	0	0	0	0	0	2	0	4	0	0	0	1	0	0	0	3	1	0	0	0	2
6.B	0	0	0	2	0	0	0	0	0	0	0	0	0	0	0	0	0	0	0	0	0	0	0	0	0	0	0	0	0	0	0	0	0	0	0	0	0	0	0	0	0	0	0	0	0	0	0	0	0
160.A	119	52	56	28	0	0	12	2	5	0	1	0	0	0	2	0	0	10	1	0	0	0	0	0	0	0	0	2	0	0	0	0	0	0	0	0	0	0	0	0	0	0	0	0	0	0	0	0	0
142.C.run7	2	22	0	14	3	0	26	4	21	0	17	1	0	1	1	0	1	0	0	3	0	0	23	0	0	5	0	4	0	0	0	1	0	0	0	0	0	1	0	3	0	0	0	0	0	0	0	9	0
157.C.run7	42	15	0	4	0	20	0	36	6	7	2	4	5	8	7	1	0	0	8	1	0	0	21	6	0	1	8	4	0	0	55	1	0	5	0	1	0	1	23	1	0	8	0	0	0	3	0	1	0
213.C	186	60	15	10	0	45	31	0	2	0	15	1	0	17	9	8	1	8	0	1	12	0	0	0	11	1	0	0	22	6	0	2	0	1	0	1	0	0	0	0	0	0	0	0	2	3	4	0	1
180.A.run7	196	57	0	47	0	0	0	0	3	0	9	1	0	5	0	0	0	0	0	0	0	0	0	8	0	0	0	0	0	1	0	0	4	0	0	0	0	1	0	0	0	0	0	1	0	0	0	0	1
78.B.run6	8	16	2	12	152	41	1	2	7	0	1	6	0	8	1	0	3	4	1	0	2	0	0	1	1	4	0	5	0	1	5	0	3	1	0	1	0	1	24	6	1	5	0	0	1	3	0	0	0
105.C.run8	0	0	0	1	0	0	143	0	0	0	6	2	0	0	0	0	0	0	0	0	0	0	0	0	0	11	0	3	0	0	0	0	1	0	0	0	0	2	0	0	5	0	0	3	0	0	0	0	1
6.C	0	0	0	1	0	0	0	0	0	0	0	0	0	0	0	0	0	0	0	0	0	0	0	0	0	0	0	0	0	0	0	0	0	0	0	0	0	0	0	0	0	0	0	0	0	0	0	0	0
208.C	0	43	1	16	0	1	30	0	0	0	4	4	0	3	6	1	3	4	1	0	0	0	0	0	0	1	0	0	0	2	0	0	9	0	0	0	0	0	0	0	0	0	0	1	0	0	0	1	0
41.A.run8	139	28	3	2	2	25	3	0	2	5	0	0	1	1	1	0	2	4	0	2	0	0	0	0	0	1	2	3	0	2	7	1	0	0	0	0	1	0	0	3	0	0	8	0	1	0	0	0	0
77.B.run6	9	20	7	12	32	1	22	5	3	54	24	2	2	25	2	0	1	0	1	0	2	1	2	0	0	3	0	2	0	8	18	0	1	3	0	0	0	1	0	2	0	2	0	0	2	5	0	1	0
203.B	25	36	2	59	93	8	0	100	0	5	0	1	0	19	3	0	0	0	0	1	0	15	0	0	0	0	0	0	0	0	0	1	0	1	0	0	0	2	0	0	1	0	0	0	0	0	0	0	0
19.C.run8	4	12	0	4	1	35	0	2	5	0	2	22	0	1	0	0	0	0	1	6	0	14	1	0	0	0	0	0	0	0	0	0	7	0	0	0	0	0	0	0	0	1	0	2	0	0	0	0	3
38.A.run6	2	5	0	4	7	0	0	0	0	0	0	0	0	2	0	0	0	0	0	0	8	1	0	0	0	3	0	1	0	0	0	0	0	0	0	0	0	1	0	1	2	0	1	0	0	0	0	0	0
79.A.run6	29	37	1	1	155	7	0	25	0	4	2	0	0	4	1	0	0	2	0	1	0	0	1	0	0	1	0	1	0	0	2	0	1	0	0	0	0	0	0	0	0	0	1	0	1	1	0	1	0
52.A.run8	25	14	25	12	1	21	1	0	0	0	0	5	0	11	4	0	5	0	0	0	14	4	20	0	2	2	0	5	0	0	0	2	0	3	0	0	8	3	0	0	0	1	3	0	4	1	0	0	0
120.B.run8	2	16	4	12	89	0	10	0	4	0	5	3	0	13	2	0	7	1	1	1	0	26	0	5	0	2	1	3	0	2	0	0	0	3	0	0	2	2	0	6	0	0	1	0	0	1	0	1	0
118.C.run6	0	0	0	4	0	0	0	0	0	0	0	0	0	0	0	0	0	0	0	0	0	0	0	0	0	0	0	1	0	0	0	0	0	0	0	0	0	0	0	0	0	0	0	0	0	0	0	0	0
22.A.run6	0	2	0	0	1	0	0	19	0	0	16	0	0	2	0	0	0	0	0	0	0	0	0	16	0	0	0	2	0	3	0	0	0	0	0	0	0	0	0	0	0	0	0	0	0	0	0	0	1
103.A.run6	1	0	46	2	0	0	0	0	17	0	3	0	0	0	1	0	0	0	0	0	1	0	0	0	0	0	0	0	0	0	0	0	0	0	0	0	0	0	0	0	0	0	0	1	0	0	0	0	1
113.A.run8	2	27	1	2	0	1	0	56	1	0	0	3	0	0	3	0	0	0	2	0	0	1	0	0	0	0	0	3	0	1	0	0	1	0	0	0	0	2	0	0	1	0	0	0	0	0	0	0	1
77.A.run8	5	30	0	2	6	0	0	0	0	1	8	0	0	7	0	0	0	0	0	0	0	0	0	0	0	2	0	0	0	18	41	0	1	0	0	0	0	1	0	2	0	1	0	0	0	0	1	0	0
37.B.run6	50	7	0	9	66	36	4	1	8	0	0	2	6	1	7	0	1	0	5	4	7	1	23	1	4	4	2	0	6	0	0	0	5	0	0	1	2	1	0	3	0	28	3	2	0	0	3	1	0
83.A.run6	7	6	1	9	7	0	0	1	0	0	14	18	0	4	2	0	0	0	0	0	0	0	0	2	0	8	0	0	0	0	0	0	4	3	0	0	0	0	0	3	1	0	3	0	0	0	0	0	0
38.C.run8	48	20	1	18	39	2	0	0	1	10	9	1	0	0	10	0	0	0	3	3	16	0	16	0	0	2	0	8	0	0	0	3	1	4	0	0	2	0	0	1	1	0	2	1	0	2	4	0	0
122.C.run6	0	19	88	3	0	1	0	0	41	0	2	0	0	0	2	0	0	3	0	2	0	0	0	0	0	1	0	0	0	1	0	0	1	0	0	0	0	2	0	1	0	0	0	0	0	0	0	0	3
59.A.run8	5	25	3	23	53	19	0	1	32	0	4	0	0	0	8	0	0	0	0	0	0	0	10	0	2	0	6	2	0	0	6	5	0	4	0	0	0	0	1	0	0	2	2	1	0	3	2	1	0
206.C.run7	0	9	0	2	1	3	0	3	1	0	3	0	0	0	1	0	0	0	0	0	0	0	1	0	0	0	0	0	0	0	0	0	0	0	0	0	0	0	0	0	0	0	0	0	0	0	0	0	0
91.C.run8	155	40	8	7	1	20	6	0	4	43	1	2	0	1	2	0	1	10	9	0	0	0	0	0	1	1	0	0	0	22	0	1	0	3	17	0	29	0	0	0	0	5	0	0	3	0	0	1	0
165.B.run7	2	5	134	20	0	3	4	0	1	0	2	7	0	0	5	15	0	13	0	0	0	0	0	0	0	0	0	1	0	0	0	1	0	0	2	0	0	0	0	0	0	1	0	1	0	0	0	0	0
91.A.run8	422	23	10	17	1	20	0	0	7	12	7	2	0	7	2	0	1	3	7	0	0	0	0	0	3	1	0	0	0	5	0	0	0	1	15	0	4	0	0	2	0	0	0	0	11	2	1	0	0
200.B	262	41	15	4	0	26	56	1	1	1	3	1	2	2	2	3	0	14	0	5	0	0	0	0	4	0	0	0	0	0	0	6	0	0	0	11	0	0	7	0	0	0	0	0	0	0	0	1	0
85.B.run6	4	66	0	29	0	1	0	0	0	4	20	0	0	1	7	0	1	0	1	0	12	2	0	2	0	11	3	1	0	0	0	0	1	4	0	2	3	1	0	5	3	0	10	0	1	4	2	0	0
122.A.run8	0	22	45	1	0	0	0	0	1	0	6	11	0	0	0	0	0	5	0	0	0	0	0	1	0	3	0	2	0	0	0	0	0	1	0	0	0	0	0	2	0	0	0	1	0	0	0	0	0
177.C	312	1	0	4	0	7	0	35	0	0	0	8	0	5	0	0	0	6	0	0	0	0	0	0	0	0	0	0	0	0	0	0	0	0	0	0	0	1	0	0	0	0	0	0	0	0	0	0	0
109.C.run8	17	18	0	1	1	7	4	0	1	9	10	4	0	0	2	0	0	1	1	0	1	0	0	0	4	1	0	0	0	10	0	0	2	0	0	0	2	1	0	1	0	2	1	1	0	0	0	0	0
98.B.run8	1	0	0	0	0	0	0	1	11	0	0	0	0	0	0	0	0	0	0	0	0	0	0	0	0	0	0	0	0	0	0	0	0	0	0	0	0	0	0	0	0	0	0	0	0	0	0	0	0
18.B	0	0	0	1	0	0	0	0	0	0	0	0	0	0	0	0	0	0	0	0	0	0	0	0	0	0	0	1	0	0	0	0	0	0	0	0	0	0	0	0	0	0	0	0	0	0	0	0	0
90.C.run8	322	17	3	19	15	27	17	0	2	7	4	3	7	4	5	0	2	1	0	0	0	0	0	0	0	1	0	5	0	13	0	0	1	0	0	0	0	0	0	0	3	1	5	1	0	0	0	0	0
88.B.run6	74	22	4	56	0	24	19	47	27	77	16	1	0	0	3	0	5	0	5	0	0	0	2	1	0	4	0	0	0	0	0	0	0	3	0	0	0	0	0	1	0	1	3	0	0	4	0	0	1
85.C.run8	6	21	0	24	4	0	0	0	3	20	17	1	0	3	3	0	4	0	0	0	6	0	0	4	0	1	7	4	0	0	0	0	0	2	0	0	1	0	0	5	0	0	5	0	3	3	2	0	0
80.C.run8	1	48	2	17	14	1	0	0	2	10	2	1	0	4	4	0	0	7	0	0	0	2	0	0	0	0	0	3	0	0	0	1	0	8	0	0	0	0	8	2	0	0	0	0	0	5	0	3	0
97.A.run8	143	3	0	1	0	0	0	0	8	0	1	7	0	0	9	0	0	0	0	0	0	8	0	2	0	3	0	2	0	0	1	0	0	0	0	0	0	0	1	15	0	0	0	0	0	0	6	0	0
162.C.run7	8	68	19	7	35	27	109	14	3	0	1	8	0	1	0	1	0	2	2	0	7	0	2	0	0	0	0	1	0	0	0	0	2	0	0	3	0	0	5	0	4	5	1	0	0	0	0	0	0
131.B.run7	314	7	0	1	3	1	0	3	0	0	0	19	0	10	5	0	0	0	0	1	0	2	0	0	0	1	0	4	0	4	0	0	0	0	0	0	0	0	1	2	2	0	0	3	0	0	0	0	0
100.C.run8	13	25	0	2	0	0	0	1	0	0	0	0	0	0	0	0	0	0	0	0	0	0	0	0	0	0	0	4	0	0	0	0	0	0	0	0	0	0	0	0	0	0	0	0	0	0	0	0	0
8.B	1	0	4	193	0	78	0	0	5	0	0	0	0	0	1	0	0	10	1	0	0	0	0	0	0	0	0	1	0	0	0	0	0	0	0	0	0	0	2	0	0	0	0	0	0	0	0	0	0
28.A.run6	22	1	0	4	19	1	0	3	0	0	2	0	0	7	0	0	0	0	3	0	0	0	0	0	0	0	1	0	0	0	23	0	0	2	0	0	0	0	0	2	1	0	0	0	0	0	0	0	0
42.B.run6	12	25	15	5	26	8	6	3	5	0	4	1	0	0	7	0	0	0	0	0	3	0	11	0	0	2	0	1	56	2	0	0	3	0	0	0	0	25	0	1	0	0	0	1	0	1	0	0	0
34.B.run6	116	27	12	9	1	10	3	3	1	0	0	1	10	13	12	0	11	1	0	0	1	1	3	0	1	1	37	1	0	0	12	12	2	3	0	0	0	0	1	2	1	0	4	2	0	1	0	2	0
160.C	32	29	187	31	0	2	9	0	6	0	2	0	0	0	0	0	9	0	0	0	0	0	0	0	0	1	0	1	0	0	0	0	0	0	0	0	0	0	0	0	0	0	0	0	0	0	1	0	0
165.A.run7	3	27	13	36	1	0	0	0	0	0	0	6	0	0	0	1	0	3	20	0	0	1	0	0	7	0	0	1	0	0	0	2	1	0	0	0	0	0	0	0	0	1	0	4	0	0	0	0	0
138.C.run7	94	6	15	7	19	11	11	8	4	1	13	4	0	0	7	0	0	0	3	1	8	3	28	12	2	2	0	5	0	1	0	0	3	1	0	1	0	0	4	0	1	4	2	0	0	0	0	3	0
19.A.run8	10	14	0	2	0	0	2	2	2	0	7	26	0	0	2	0	0	0	2	9	7	36	0	0	0	1	0	0	0	0	2	0	3	0	0	0	0	1	0	0	0	0	0	2	0	0	1	0	1
170.B.run7	0	12	0	21	9	0	0	8	0	0	0	11	0	19	0	0	0	0	0	0	0	2	0	0	0	5	0	1	0	0	1	0	0	1	0	0	0	5	0	0	8	0	0	2	0	1	0	0	2
31.A.run6	258	1	5	0	58	0	0	3	5	0	11	0	0	0	13	0	0	1	3	0	0	0	0	0	2	5	0	4	0	0	1	0	2	1	0	0	0	0	0	0	1	0	0	0	0	1	8	0	0
215.B.run7	0	0	0	0	0	0	0	0	0	0	0	0	0	0	0	0	0	0	0	2	0	0	0	0	0	0	0	0	0	4	0	0	0	0	0	0	0	0	0	0	0	0	0	0	0	0	0	0	0
88.A.run8	142	25	9	50	0	49	22	57	8	55	18	0	0	4	5	3	5	0	0	0	0	0	0	9	3	4	0	5	0	1	0	0	0	0	0	0	1	0	0	0	1	0	1	0	4	0	1	2	0
165.C.run7	2	4	72	35	0	4	3	1	0	0	0	1	0	0	3	0	0	16	0	1	0	1	0	0	0	2	2	0	0	0	0	0	0	0	2	0	0	0	0	0	0	0	0	0	0	0	0	0	1
194.B	6	13	0	5	82	2	1	6	12	0	0	14	0	8	2	3	10	0	0	2	0	9	0	0	0	0	0	1	65	0	6	0	0	0	0	0	25	0	0	1	0	0	0	0	0	2	0	1	1
213.B	261	32	28	11	0	28	1	9	10	0	7	2	0	10	3	10	34	18	3	0	8	0	0	0	4	3	0	2	25	6	0	8	1	0	0	0	0	0	0	0	0	0	0	0	3	2	1	2	0
12.B	0	1	0	0	0	0	0	0	6	0	0	0	0	0	1	0	0	0	0	0	0	0	0	0	1	0	0	2	0	0	0	0	2	2	0	0	0	0	0	0	0	0	0	0	0	0	0	0	0
89.A.run8	232	12	4	9	0	55	0	0	9	30	1	0	0	5	11	0	2	11	0	3	4	0	0	0	1	0	0	0	22	1	0	0	4	0	0	0	0	4	0	2	0	1	1	0	3	4	0	1	0
159.C.run7	37	23	2	1	1	16	1	0	1	4	7	2	0	17	3	1	0	0	1	33	0	0	0	5	2	1	0	2	120	0	4	3	0	29	1	0	0	0	0	0	4	0	0	0	4	0	0	0	0
152.B.run7	251	16	5	8	2	1	0	1	5	0	0	4	0	0	2	0	0	2	2	0	7	0	0	2	0	2	0	0	0	1	0	0	3	3	0	0	0	0	0	0	0	0	0	0	0	1	0	0	0
46.A.run6	26	4	0	0	9	0	0	0	3	0	0	0	0	1	2	0	1	0	0	0	0	0	0	0	0	1	0	1	0	1	0	0	1	0	0	0	0	0	0	1	0	0	0	0	0	0	0	0	0
136.B	0	0	1	0	0	0	0	0	0	0	0	2	0	0	2	0	0	0	0	0	0	0	0	0	0	1	0	2	0	0	0	0	6	0	0	0	0	0	0	1	3	0	0	0	0	0	0	0	1
18.A	2	0	0	1	0	0	0	0	1	0	0	0	0	0	0	0	0	0	0	0	0	0	0	0	0	0	0	0	0	0	0	0	0	0	0	0	0	0	0	1	0	0	0	0	0	0	0	0	0
97.B.run6	139	38	2	3	0	1	1	54	0	1	8	2	0	0	1	0	0	0	0	9	0	0	0	0	0	1	0	3	0	1	0	0	0	0	0	0	0	2	0	2	1	0	0	0	0	0	9	0	0
178.B.run7	415	0	0	0	0	0	0	0	0	0	17	2	0	0	0	0	1	0	0	0	0	0	0	0	0	0	0	1	0	0	0	0	0	0	0	0	0	0	0	0	0	0	0	0	0	0	0	0	3
162.A.run7	49	25	5	18	0	47	1	1	0	0	1	1	1	0	1	0	0	2	2	12	1	0	0	0	4	0	0	0	0	0	0	0	0	0	0	2	0	0	0	0	1	4	3	0	0	0	0	0	0
111.C.run6	0	1	8	12	0	2	0	0	16	5	1	1	0	0	18	0	0	0	0	0	0	0	0	0	13	5	0	2	0	0	0	0	2	0	0	0	0	0	0	2	0	16	0	1	0	0	1	0	0
91.B.run6	157	38	16	10	0	27	5	1	4	74	2	11	2	2	10	0	0	8	0	0	6	0	0	0	22	2	74	1	0	0	0	4	0	1	20	0	0	0	0	1	0	0	0	0	17	3	0	0	0
136.A	0	0	0	1	0	0	0	0	0	0	2	0	0	0	0	0	0	0	0	0	0	0	0	0	0	0	0	0	0	0	0	0	0	0	0	0	0	0	0	0	0	0	0	0	0	0	0	0	0
202.A	60	22	10	22	1	42	52	63	7	2	9	10	2	6	11	1	1	0	0	0	0	0	0	2	2	0	0	3	0	0	0	0	2	3	1	2	0	1	0	0	0	0	1	0	1	0	0	7	0
113.B.run8	0	6	0	11	0	1	0	0	1	0	0	1	0	1	3	0	0	0	29	0	0	0	0	0	0	2	0	0	0	0	0	0	0	0	0	0	0	0	0	0	0	0	0	1	0	0	0	0	5
106.C.run8	43	8	148	5	8	50	26	0	33	2	2	3	1	1	9	0	1	1	2	0	0	0	0	1	0	6	1	1	0	2	0	0	0	0	0	0	1	0	2	1	0	1	1	4	0	0	18	0	2
70.A.run8	25	15	0	9	6	25	0	0	0	3	2	0	0	0	6	0	3	0	2	0	1	1	0	0	5	5	0	2	0	0	0	1	2	1	0	1	1	1	0	1	0	1	4	1	0	0	0	0	0
161.B	25	52	11	2	0	1	16	0	13	0	5	0	0	1	0	3	4	1	4	0	0	0	0	0	1	0	11	0	0	0	0	1	0	2	0	6	0	0	0	0	0	1	0	0	0	0	0	0	1
51.C.run8	67	31	9	0	50	3	10	1	9	2	3	12	0	1	4	0	6	0	4	1	1	0	42	5	10	7	0	9	0	0	0	3	2	5	0	0	1	0	0	2	3	8	1	2	5	0	3	3	0
26.A.run8	2	33	3	17	45	0	20	0	29	0	8	36	0	0	17	0	2	2	12	2	0	0	0	0	0	4	0	8	0	0	0	1	13	0	0	1	0	5	0	1	0	0	0	3	0	0	0	2	3
80.B.run8	4	32	12	23	10	1	0	0	3	5	2	0	0	11	4	0	0	7	0	0	0	0	0	2	0	0	0	0	0	0	0	1	0	2	0	0	0	0	0	1	0	1	0	0	0	4	0	2	0
213.A	377	23	16	6	0	62	26	4	6	0	1	4	0	3	7	6	4	20	1	11	2	0	0	1	2	1	0	1	12	2	0	4	0	0	0	0	0	0	0	0	0	0	0	0	4	2	3	0	0
206.B.run7	4	0	0	1	0	0	0	0	0	0	0	0	0	0	0	0	0	0	0	0	0	0	0	0	0	0	0	0	0	0	0	0	0	1	0	0	0	0	0	0	0	0	0	0	0	0	0	0	0
117.C.run6	1	0	2	48	0	2	0	4	1	0	0	1	0	0	1	0	0	0	0	2	0	17	0	0	0	1	0	0	0	2	0	0	1	0	0	0	0	2	0	5	0	0	0	0	0	0	0	0	0
8.A	0	41	1	0	0	58	0	0	1	0	0	0	0	0	2	0	0	24	0	0	0	0	0	0	0	0	0	1	0	0	0	0	0	0	0	0	0	0	0	1	0	0	0	1	0	0	0	0	0
100.A.run6	0	0	0	4	1	1	1	0	1	0	0	3	0	0	0	0	0	0	0	0	0	0	0	0	0	1	0	0	0	0	0	0	0	0	0	0	1	0	0	1	0	0	0	0	0	0	0	0	0
210.A	275	59	23	43	0	69	8	0	4	9	17	9	0	6	1	0	20	1	9	0	1	0	0	8	0	0	0	0	0	0	0	0	0	0	0	0	0	0	0	0	0	0	0	0	1	0	1	0	2
194.A	2	13	1	6	63	5	2	12	8	0	0	4	0	7	1	2	0	0	0	2	10	3	0	0	7	0	0	0	67	0	0	1	9	2	0	0	0	1	0	1	0	0	2	0	0	4	0	1	1
78.A.run8	5	16	0	21	110	30	0	2	3	0	2	1	0	1	2	0	2	7	5	0	1	1	0	0	3	4	1	6	0	10	8	1	0	0	0	0	1	1	20	2	1	1	0	2	0	0	0	0	0
170.C.run7	5	22	1	39	5	0	0	8	1	0	0	7	0	18	1	0	2	0	0	0	0	4	0	0	0	4	0	2	0	0	0	0	4	0	0	0	0	6	3	0	5	0	0	3	0	0	0	0	1
216.B	4	1	0	4	0	0	0	3	14	0	0	0	0	0	0	0	0	10	0	1	0	0	0	0	0	1	0	0	0	0	0	0	1	0	0	0	0	0	0	1	1	0	0	1	0	0	0	0	1
26.B.run6	8	20	1	6	13	3	33	0	22	1	8	19	0	0	13	0	2	1	0	0	0	0	0	0	0	1	0	1	0	0	0	0	7	0	0	0	0	2	0	3	5	0	0	0	0	2	8	0	1
137.B.run7	283	12	3	13	12	12	0	15	2	11	4	4	0	0	3	0	0	0	2	2	0	5	1	6	0	0	0	0	0	0	10	1	0	1	0	0	0	0	0	4	0	0	0	0	0	0	0	6	0
83.C.run8	1	2	0	0	17	0	0	0	0	0	12	3	0	0	2	0	0	0	0	0	0	2	0	31	0	4	0	0	0	0	0	0	0	1	0	0	0	0	0	0	0	0	0	0	0	1	0	0	0
51.A.run8	81	45	1	22	20	1	22	0	9	0	17	4	0	1	7	0	3	0	19	2	4	0	21	4	1	7	0	10	0	0	0	0	0	10	0	0	3	0	0	1	6	3	6	0	0	1	1	0	1
142.B.run7	0	21	1	9	17	0	5	9	33	0	13	1	0	1	6	0	0	0	0	0	0	0	6	0	0	5	0	2	0	0	0	0	2	0	0	0	0	0	0	3	2	0	0	2	0	0	12	3	0
96.B.run8	263	0	106	1	0	9	0	0	1	0	0	10	0	0	21	0	0	7	0	0	0	0	0	0	1	11	0	0	0	0	0	0	0	0	0	0	0	0	0	0	0	0	0	0	0	0	0	0	0
151.A.run7	68	45	7	24	0	35	30	0	12	4	1	9	0	0	9	1	0	4	0	0	5	0	0	0	2	0	0	1	11	0	0	1	1	0	0	0	0	0	8	1	0	0	0	0	0	2	1	2	2
137.C.run7	122	17	17	7	40	40	0	18	2	3	0	0	0	7	10	0	0	0	1	2	0	5	3	31	1	0	0	1	0	0	0	0	0	0	1	0	2	0	7	2	3	0	2	0	2	0	0	9	0
92.A.run8	16	37	8	9	1	19	0	8	8	30	5	4	16	18	9	0	5	20	15	0	0	4	0	0	3	1	28	2	0	5	0	3	0	2	28	0	2	0	18	3	1	13	0	1	13	3	0	0	0
169.B	2	0	0	1	0	2	0	0	0	0	0	2	0	0	0	0	0	0	0	0	0	0	0	0	0	0	0	2	0	0	0	0	0	0	0	0	0	0	0	0	0	0	0	0	0	0	0	0	0
141.A	1	2	0	1	0	0	0	1	22	0	1	1	0	0	0	0	0	0	8	0	0	0	0	0	0	0	0	2	0	0	0	0	0	0	0	0	0	0	0	1	0	5	3	0	0	0	0	0	0
109.A.run6	6	4	17	5	3	1	5	1	2	0	16	3	0	0	2	0	0	0	0	0	0	0	0	0	0	2	0	1	0	0	0	0	1	1	0	0	0	0	1	6	0	0	0	3	0	0	3	1	0
199.A	15	90	18	53	0	7	0	0	0	0	6	9	0	2	2	31	14	24	14	8	0	0	0	5	8	2	0	1	0	0	0	1	3	3	0	1	0	2	0	0	0	0	0	1	0	2	0	1	2
[truncated: 2,478 more columns]
