# Supplementary material for: Machine learning to predict microbial community functions: An analysis of dissolved organic carbon from litter decomposition
Source: PLoS One. 2019 Jul 1;14(7):e0215502. doi: 10.1371/journal.pone.0215502 (PMC6602172; doi:10.1371/journal.pone.0215502)
Supplement: S3 Dataset — Partition of OTU table used for testing machine learning models to produce Fig 1. (CSV) [file pone.0215502.s003.csv]

	OTU_401	OTU_12	OTU_960	OTU_20	OTU_11	OTU_6	OTU_25	OTU_40	OTU_38	OTU_39	OTU_53	OTU_150	OTU_47	OTU_34	OTU_55	OTU_3052	OTU_72	OTU_57	OTU_89	OTU_202	OTU_93	OTU_160	OTU_78	OTU_96	OTU_117	OTU_99	OTU_121	OTU_158	OTU_187	OTU_85	OTU_157	OTU_133	OTU_2395	OTU_109	OTU_97	OTU_143	OTU_125	OTU_574	OTU_249	OTU_122	OTU_95	OTU_2367	OTU_676	OTU_188	OTU_162	OTU_198	OTU_154	OTU_224	OTU_221
116.A.run8	0	1	0	4	2	0	0	0	0	0	1	1	0	1	0	0	0	0	1	0	1	0	0	0	0	0	0	0	0	0	0	0	0	0	0	0	0	12	0	0	0	0	0	0	0	0	0	0	0
116.C.run6	1	0	0	0	0	1	0	0	0	0	1	0	0	0	0	0	0	0	0	0	0	0	0	0	0	0	0	0	0	0	0	0	0	0	0	0	0	0	0	0	0	0	1	0	0	0	0	0	0
135.A.run7	0	92	120	0	0	5	26	1	15	0	4	8	0	0	0	0	0	6	0	0	0	3	0	0	4	0	0	0	0	0	0	0	0	0	0	0	0	1	76	0	0	0	0	0	0	0	0	0	2
135.C.run7	5	23	63	2	1	4	134	0	22	0	1	1	0	0	10	0	0	22	0	1	0	3	0	0	4	0	0	1	0	0	0	0	0	0	0	0	0	0	0	0	0	0	0	0	0	0	0	1	1
175.A	0	0	0	0	0	1	0	0	0	0	0	0	0	1	0	3	0	6	0	0	0	0	0	0	1	0	1	0	0	0	0	0	0	0	0	0	0	0	0	0	0	0	0	0	0	0	0	0	0
175.B	4	0	0	1	0	2	0	0	0	0	0	0	0	2	0	1	0	0	0	0	0	1	0	0	0	0	0	6	0	0	0	0	0	0	0	0	0	0	0	0	0	0	0	0	0	0	0	0	1
175.C	0	1	0	5	0	0	0	0	0	0	1	2	1	1	0	0	0	0	0	1	0	0	0	0	0	0	0	4	0	1	0	0	0	0	0	0	0	1	0	0	0	0	0	0	0	0	0	0	0
184.A.run7	335	22	0	1	0	0	0	0	0	0	2	0	0	1	0	0	0	0	0	0	0	0	0	0	0	0	0	1	0	0	0	8	0	0	0	0	0	0	0	0	0	0	0	0	0	0	0	0	0
184.B.run7	140	69	0	0	0	0	0	0	0	0	10	2	0	1	0	0	0	0	0	0	0	0	0	2	0	0	0	0	0	0	0	3	0	0	0	0	0	3	0	0	0	0	0	0	0	0	0	0	0
184.C.run7	267	10	0	0	0	1	0	0	0	0	15	0	0	2	0	35	0	0	0	0	0	0	0	0	0	0	0	0	0	0	0	11	0	0	0	0	0	0	0	0	0	0	0	0	0	0	0	0	0
189.A	12	26	50	3	0	3	187	0	0	0	2	8	0	0	0	3	28	8	0	8	0	0	0	0	11	2	0	0	0	0	0	0	0	0	0	0	0	2	0	0	0	0	0	0	0	1	0	1	3
189.B	16	52	58	6	0	3	1	0	1	0	7	12	0	1	1	5	60	17	0	7	0	0	0	0	5	2	0	0	0	0	0	2	2	0	0	1	0	5	0	0	0	0	0	1	0	0	0	1	0
189.C	8	47	45	6	2	43	15	0	13	0	8	8	0	2	7	4	2	4	0	11	0	0	0	0	5	3	0	0	0	0	0	3	0	0	0	1	2	4	0	0	0	2	0	1	0	0	0	2	4
191.A	86	58	12	26	0	120	1	0	1	7	2	29	0	3	10	2	0	7	0	5	0	4	2	8	0	2	0	1	0	0	0	0	0	5	0	2	0	0	0	0	0	24	0	3	4	4	2	0	2
191.B	240	26	3	21	0	95	1	0	4	0	25	35	0	2	6	2	1	11	0	1	0	1	1	0	1	0	1	1	0	0	0	0	0	0	0	2	0	1	0	0	0	44	2	0	0	0	0	0	0
191.C	147	43	6	37	0	106	13	0	5	5	6	19	0	1	17	0	0	5	0	1	0	1	0	0	0	1	0	1	0	0	0	0	0	2	0	1	0	0	0	1	0	23	1	0	1	2	6	0	2
195.A	1	0	0	3	2	0	0	13	1	0	0	22	0	0	1	0	0	0	0	0	0	5	0	0	0	1	0	1	0	6	0	0	30	0	0	0	0	3	0	0	0	0	0	12	0	0	0	0	4
195.B	3	0	0	8	9	0	0	9	0	0	0	22	0	0	1	0	1	0	0	0	0	3	0	0	0	1	0	0	0	5	0	0	11	0	0	0	0	2	0	0	2	0	0	5	0	0	0	0	2
195.C	2	3	0	9	7	0	0	26	0	0	0	10	0	0	5	0	5	0	0	0	0	9	0	0	0	0	0	3	1	5	0	0	7	0	0	0	0	1	0	0	0	0	0	4	0	0	0	0	1
201.A	177	57	3	49	101	57	4	0	1	52	2	12	48	4	3	1	0	2	1	1	0	0	0	5	0	1	0	2	0	0	0	5	0	0	0	2	0	0	0	0	3	1	0	1	1	0	0	0	0
201.B	122	34	3	44	2	56	35	0	0	12	1	4	0	1	2	2	0	8	1	4	1	1	0	9	0	0	0	0	0	1	0	3	0	0	0	9	0	1	0	0	4	4	0	0	0	0	0	0	0
201.C	147	49	4	11	44	47	1	7	1	54	2	2	136	6	3	0	0	4	0	4	0	3	0	0	0	1	0	5	0	0	0	2	0	3	3	3	0	0	0	0	6	0	0	2	0	0	0	0	0
205.A.run7	52	13	0	1	1	0	0	0	0	0	1	0	0	9	0	0	0	0	6	0	0	9	0	1	0	4	0	1	0	0	0	0	0	0	0	0	0	0	0	0	1	0	0	0	0	0	0	0	0
205.B.run7	44	6	0	0	0	1	0	2	0	0	1	0	0	16	1	0	0	0	1	0	0	0	0	1	0	3	0	0	0	1	0	0	0	0	0	0	0	0	0	0	0	0	0	0	0	0	0	0	0
205.C.run7	21	14	0	0	1	0	0	4	0	0	0	1	0	10	0	0	0	0	2	0	0	4	0	1	0	0	0	2	0	0	0	0	0	0	0	0	0	0	0	0	0	0	0	0	0	0	0	0	0
207.A.run7	97	7	0	1	0	7	0	1	0	0	0	0	0	0	0	0	0	0	1	0	0	3	0	2	0	0	0	2	0	0	1	0	0	0	0	0	0	0	0	0	0	0	0	0	0	0	0	0	0
207.B.run7	101	0	0	0	1	1	0	3	0	0	0	1	0	4	0	0	0	0	1	0	0	1	0	0	0	0	0	2	0	0	0	1	2	0	0	0	0	0	0	0	0	0	0	0	0	0	0	0	0
207.C.run7	109	5	0	0	0	5	0	0	0	7	2	2	0	3	3	0	0	2	2	0	0	9	0	0	0	0	1	1	0	0	0	0	2	0	0	0	0	0	0	0	0	0	0	1	0	1	0	5	0
209.A	23	4	0	14	0	2	0	0	0	0	3	53	0	3	6	2	0	1	0	0	0	0	0	0	0	0	0	0	0	1	0	1	1	0	0	2	0	1	0	3	0	0	0	0	0	0	0	0	2
209.B	84	2	0	8	1	1	0	0	1	0	0	2	0	1	1	0	1	14	0	0	0	0	0	0	0	1	0	0	0	0	0	0	0	0	0	3	0	0	0	0	0	0	0	0	0	0	0	0	0
209.C	182	44	0	24	0	5	0	2	0	1	0	7	0	0	2	0	0	9	0	0	0	0	0	0	0	2	0	0	0	7	0	0	0	0	0	0	0	5	0	1	0	0	0	0	0	0	0	2	0
21.A.run6	9	2	0	0	0	0	0	0	0	0	1	1	0	3	0	0	0	0	0	0	0	0	0	0	0	0	0	0	0	0	0	0	1	0	0	0	0	0	0	0	1	0	0	0	0	0	0	0	0
21.B.run8	0	22	0	0	0	0	0	0	0	0	8	0	0	11	0	0	0	0	0	0	0	0	0	0	0	2	0	1	0	0	0	0	0	0	0	0	0	0	0	0	1	0	0	1	0	9	0	0	0
21.C.run8	1	6	0	0	1	0	0	0	0	0	0	0	0	4	0	0	0	0	0	0	0	0	0	0	0	1	0	0	0	0	1	0	0	0	0	0	0	0	0	0	0	0	0	0	0	0	0	0	0
32.A.run8	126	8	0	15	5	3	0	4	0	0	5	2	3	5	5	0	1	0	0	3	28	2	6	12	0	0	3	0	0	0	0	0	0	3	0	0	1	1	0	3	1	0	5	0	0	0	2	1	0
32.B.run6	78	5	3	5	21	3	9	2	3	0	1	4	5	2	9	0	3	0	0	1	4	5	10	1	0	3	0	1	0	1	0	0	0	3	0	0	2	0	1	2	0	2	3	0	0	1	0	0	0
32.C.run8	98	11	1	14	31	1	1	2	4	0	0	6	0	3	15	0	0	0	0	1	5	3	13	4	0	2	0	2	0	0	0	1	2	1	0	0	0	0	0	1	2	2	6	0	0	0	1	0	0
44.A.run6	28	20	16	11	37	3	1	0	13	0	0	0	0	1	3	0	0	0	1	0	0	0	0	0	0	1	0	0	0	0	0	2	4	0	0	0	0	0	0	1	0	0	1	0	0	0	0	1	0
44.B.run8	63	14	10	7	57	7	0	2	12	0	0	0	0	0	2	0	0	0	3	0	0	0	0	0	2	0	0	0	0	0	0	9	0	0	0	0	0	0	0	0	0	0	0	0	0	0	0	0	0
49.B.run6	51	24	1	0	0	4	0	0	0	0	5	12	1	2	3	0	4	0	0	0	5	4	9	0	2	3	0	2	0	0	1	0	9	2	0	0	6	0	0	4	0	0	3	3	0	0	1	0	0
54.A.run8	20	49	20	21	5	6	2	47	14	0	2	5	0	0	10	1	19	1	2	0	2	2	14	28	2	4	0	2	0	1	12	0	1	1	0	0	1	0	0	4	2	4	8	2	0	0	0	1	0
54.B.run6	44	36	1	6	3	1	0	51	8	0	1	7	0	16	11	0	9	0	1	1	8	1	0	12	3	3	0	5	0	0	10	0	0	3	0	0	8	2	0	3	0	0	3	1	0	3	1	2	0
54.C.run8	71	37	2	19	16	2	3	10	2	4	0	2	0	4	5	0	18	0	1	0	6	0	2	3	1	2	0	2	0	0	7	1	1	3	0	0	0	4	0	3	0	0	2	2	3	1	1	0	0
57.A.run8	124	7	0	12	2	0	0	0	1	0	2	0	0	18	5	0	0	0	12	0	0	7	3	0	3	1	0	3	0	0	6	13	0	5	0	0	0	10	0	0	7	0	1	0	0	1	0	0	0
57.B.run8	53	12	2	11	23	0	2	2	3	0	4	3	3	25	9	2	1	0	10	1	0	6	1	3	2	3	2	4	1	2	5	0	1	5	0	1	2	3	0	1	6	0	5	1	0	1	1	1	0
57.C.run6	17	6	0	8	6	0	0	1	0	0	4	1	1	5	0	0	0	0	8	0	0	10	1	0	0	0	3	1	0	1	1	2	0	2	0	0	0	4	0	0	3	1	0	0	0	0	0	0	0
64.A.run8	28	29	6	13	0	0	2	0	2	0	4	1	0	12	0	0	0	0	0	0	0	0	0	0	4	1	0	0	0	0	0	0	0	4	0	0	0	0	9	2	0	0	1	0	0	0	6	1	0
64.B.run6	11	18	3	18	0	0	16	31	1	0	4	3	0	5	0	0	0	0	5	0	0	1	0	0	0	5	0	3	0	0	2	0	0	3	0	0	1	0	1	2	0	0	5	0	0	0	3	1	0
64.C.run8	9	19	0	9	0	2	8	2	0	0	7	0	0	18	3	0	0	0	0	0	0	0	2	1	2	3	0	1	0	0	1	0	0	2	0	0	0	0	18	3	1	0	2	1	0	0	2	2	0
81.A.run6	1	12	0	8	7	1	0	0	1	0	45	0	0	4	1	0	0	0	2	0	0	0	0	2	0	6	0	2	0	0	0	0	0	0	0	0	0	0	0	2	0	0	0	0	0	0	50	0	0
81.B.run8	9	9	0	3	23	1	0	0	1	15	24	4	0	3	4	0	0	0	1	0	0	0	0	10	3	0	0	1	0	0	0	0	0	0	0	0	0	0	0	0	0	0	0	0	0	2	3	0	0
[truncated: 2,478 more columns]
